# Supplementary material for: From Bench to Bedside: The Role of Extracellular Vesicles in Cartilage Injury Treatment
Source: Biomater Res. 2024 Nov 22;28:0110. doi: 10.34133/bmr.0110 (PMC11582190; doi:10.34133/bmr.0110)
Supplement: Supplementary 1 — Figs. S1 to S4 Tables S1 and S2 [file bmr.0110.f1.zip]

Archive with 4 entries (4 files):
- BMR_COI_Form-all.pdf
- BMR_LicenseToPublish-all.pdf
- Supplementary figures.doc
- Supplementary tables.doc
